# Supplementary material for: Prevalence and genetic diversity of intestinal parasites in Xilingol League herbivores, Inner Mongolia, Northern China
Source: Microbiol Spectr. 2026 Jan 7;14(2):e01697-25. doi: 10.1128/spectrum.01697-25 (PMC12889119; doi:10.1128/spectrum.01697-25)
Supplement: Table S1 — Summary of sample information and test results. [file spectrum.01697-25-s0001.xlsx]

## Sheet: Sheet1
Table S1 Summary of sample information and test results for Eimeria spp., Haemonchus spp, Fasciola spp, Cryptosporidium spp, E. bieneusi, and G. duodenalis. P: Positive, N: Negative
Serial number	Host	Region	Haemonchus spp	Fasciola spp	Eimeria spp	E. bieneusi		Cryptosporidium spp	G. duodenalis
SZ-1-1	cattle	SZ	N	N	N	N		N	N
SZ-1-2	cattle	SZ	N	N	N	N		N	N
SZ-1-3	cattle	SZ	N	N	N	N		N	N
SZ-1-4	cattle	SZ	N	P	N	N		P	N
SZ-1-5	cattle	SZ	N	P	P	N		N	N
SZ-1-6	cattle	SZ	N	P	N	N		N	P
SZ-1-7	cattle	SZ	N	N	N	N		N	N
SZ-1-8	cattle	SZ	N	P	P	N		N	N
SZ-1-9	cattle	SZ	N	N	N	N		N	N
SZ-1-10	cattle	SZ	N	N	N	N		N	N
SZ-1-11	cattle	SZ	N	N	N	N		N	N
SZ-1-12	cattle	SZ	N	N	N	N		N	N
SZ-G-1	goat	SZ	N	N	N	N		P	P
SZ-G-2	goat	SZ	N	N	N	N		N	N
SZ-G-3	goat	SZ	P	N	N	N		N	N
SZ-G-4	goat	SZ	N	P	N	N		P	N
SZ-G-5	goat	SZ	N	N	N	N		N	N
SZ-S-ns-1	sheep	SZ	N	N	N	N		N	P
SZ-S-ns-2	sheep	SZ	N	P	N	N		P	N
SZ-S-ns-3	sheep	SZ	N	N	N	N		N	P
SZ-S-ns-4	sheep	SZ	P	N	N	N		N	N
SZ-S-ns-5	sheep	SZ	P	P	N	N		P	N
BW-1	sheep	BY	P	N	P	N		N	N
BW-2	sheep	BY	P	P	P	N		N	N
BW-3	sheep	BY	N	N	P	N		P	N
BW-4	sheep	BY	P	N	P	N		N	N
BW-5	sheep	BY	P	N	P	N		N	N
BW-6	sheep	BY	P	P	P	N		N	N
BW-7	sheep	BY	N	N	P	N		N	N
BW-8	sheep	BY	P	N	P	N		N	N
BW-9	sheep	BY	P	P	P	N		N	N
BW-10	sheep	BY	P	N	P	N		N	N
BW-11	sheep	BY	P	N	P	N		N	P
BW-12	sheep	BY	P	N	P	N		N	N
BW-13	sheep	BY	P	N	P	N		N	N
BW-14	sheep	BY	P	P	P	N		N	N
BW-15	sheep	BY	P	P	P	N		N	N
BW-16	sheep	BY	P	P	P	N		N	N
BW-17	sheep	BY	N	N	P	N		N	N
BW-18	sheep	BY	N	P	P	N		N	N
BW-19	sheep	BY	P	N	P	N		N	N
BW-20	sheep	BY	N	P	P	N		N	N
BW-21	sheep	BY	N	N	N	N		N	P
BW-22	sheep	BY	P	N	P	N		P	N
BW-23	sheep	BY	N	N	P	N		N	N
BW-24	sheep	BY	N	N	N	N		P	N
BW-25	sheep	BY	N	N	N	N		P	P
BW-26	sheep	BY	N	N	N	N		N	P
BW-27	sheep	BY	P	N	P	N		N	N
BW-28	sheep	BY	N	P	P	N		N	P
BW-29	sheep	BY	P	N	P	N		N	N
BW-30	sheep	BY	N	N	P	N		N	N
BW-31	sheep	BY	N	N	N	N		N	N
BW-32	sheep	BY	N	N	N	N		N	N
BW-33	sheep	BY	N	N	N	N		N	N
BW-34	sheep	BY	N	N	N	N		N	N
BW-35	sheep	BY	N	N	N	N		N	N
BY-DB-1	sheep	BY	P	P	P	N		N	N
BY-DB-2	sheep	BY	N	N	N	N		P	N
BY-DB-3	sheep	BY	P	N	P	N		P	P
BY-SFK-1	sheep	BY	N	N	N	N		N	N
BY-SFK-2	sheep	BY	N	N	N	N		N	N
BY-SFK-3	sheep	BY	N	P	P	N		P	N
BY-SFK-4	sheep	BY	N	N	N	N		N	N
BY-SFK-5	sheep	BY	N	N	N	N		N	N
DW-1-G	goat	DW	N	N	P	N		N	P
DW-2-G	goat	DW	N	P	P	N		N	N
DW-3-G	goat	DW	N	N	P	P		N	P
DW-4-G	goat	DW	N	P	P	N		N	P
DW-5-G	goat	DW	N	P	N	P		N	N
DW-6-G	goat	DW	N	N	P	N		N	P
DW-7-G	goat	DW	N	N	P	N		N	N
DW-8-G	goat	DW	N	P	P	N		N	P
DW-9-G	goat	DW	P	N	P	N		N	N
DW-10-G	goat	DW	N	N	N	N		N	P
DW-G-1	goat	DW	N	N	N	N		N	N
DW-S-1	sheep	DW	N	N	P	N		N	N
DW-S-2	sheep	DW	N	P	P	P		N	P
DW-S-3	sheep	DW	N	N	P	N		N	N
DW-S-4	sheep	DW	N	N	P	N		N	N
DW-S-5	sheep	DW	P	N	P	P		P	P
DW-S-6	sheep	DW	N	N	P	N		N	P
DW-S-7	sheep	DW	N	P	P	N		N	P
DW-S-8	sheep	DW	N	N	P	N		N	P
DW-S-9	sheep	DW	P	P	P	N		N	N
DW-S-10	sheep	DW	N	N	P	N		P	N
DW-S-11	sheep	DW	N	P	P	N		N	N
DW-S-12	sheep	DW	N	P	P	N		N	P
DW-S-13	sheep	DW	N	N	P	N		N	N
DW-S-14	sheep	DW	N	P	N	N		N	P
DW-S-15	sheep	DW	N	N	P	N		N	N
DW-S-16	sheep	DW	N	N	P	N		N	P
DW-S-17	sheep	DW	N	P	P	P		N	N
DW-S-18	sheep	DW	N	P	P	N		N	N
DW-S-19	sheep	DW	N	N	P	N		P	N
DW-S-20	sheep	DW	N	N	P	N		N	N
DW-S-21	sheep	DW	N	N	P	N		N	P
DW-S-22	sheep	DW	N	N	P	N		N	P
DW-S-23	sheep	DW	N	P	P	N		N	N
DW-S-24	sheep	DW	N	N	N	N		N	P
DW-S-25	sheep	DW	N	N	N	N		N	N
DW-S-26	sheep	DW	N	N	P	N		N	N
DW-S-27	sheep	DW	N	P	P	N		N	N
DW-S-28	sheep	DW	N	N	P	N		N	P
DW-S-29	sheep	DW	N	N	P	N		N	P
DW-S-30	sheep	DW	N	N	P	N		N	N
DW-S-31	sheep	DW	N	P	P	N		N	P
DW-S-32	sheep	DW	N	N	N	N		N	N
DW-S-33	sheep	DW	N	N	N	N		N	N
DW-S-34	sheep	DW	N	N	P	N		N	N
DW-S-35	sheep	DW	N	P	P	N		N	P
DW-S-36	sheep	DW	N	P	P	P		N	N
DW-S-37	sheep	DW	P	P	P	N		N	N
DW-S-38	sheep	DW	N	N	P	N		N	N
DW-S-39	sheep	DW	N	N	P	P		N	N
DW-S-40	sheep	DW	N	P	N	N		N	N
DW-S-41	sheep	DW	N	N	P	N		N	N
DW-S-42	sheep	DW	N	N	P	N		N	P
DW-S-44	sheep	DW	N	P	P	N		N	N
DW-S-45	sheep	DW	N	N	N	N		N	P
DW-S-46	sheep	DW	N	N	P	N		N	P
DW-S-47	sheep	DW	N	P	P	N		N	P
DW-S-48	sheep	DW	N	N	P	N		N	N
DW-S-49	sheep	DW	N	N	N	N		N	P
DW-S-50	sheep	DW	N	N	P	N		N	P
DW-S-51	sheep	DW	N	N	N	N		N	P
DW-S-52	sheep	DW	N	P	P	N		N	P
DW-S-53	sheep	DW	N	P	P	N		N	N
DW-S-54	sheep	DW	N	N	P	N		N	P
DW-S-55	sheep	DW	N	P	P	N		N	P
DW-S-56	sheep	DW	N	P	P	N		N	P
DW-S-57	sheep	DW	N	P	P	N		N	P
DW-S-58	sheep	DW	N	N	P	N		N	P
DW-S-59	sheep	DW	N	N	N	N		N	N
DW-S-60	sheep	DW	N	N	N	N		N	P
DW-S-62	sheep	DW	N	P	P	N		N	P
DW-S-63	sheep	DW	N	P	P	N		N	N
DW-1	cattle	DW	N	P	N	N		N	P
DW-2	cattle	DW	N	N	N	N		N	N
DW-3	cattle	DW	N	N	P	P		N	N
DW-4	cattle	DW	N	N	N	N		N	N
DW-5	cattle	DW	N	P	N	N		N	N
DW-6	cattle	DW	N	N	N	N		N	N
DW-7	cattle	DW	N	N	N	P		N	N
DW-8	cattle	DW	N	N	N	N		N	N
DW-9	cattle	DW	N	N	N	N		N	N
DW-10	cattle	DW	N	P	N	N		P	N
DW-11	cattle	DW	N	P	N	N		N	N
DW-12	cattle	DW	N	N	P	N		N	N
DW-13	cattle	DW	N	N	N	N		N	N
DW-14	cattle	DW	N	N	N	N		N	N
DW-17	cattle	DW	N	N	N	P		N	N
DW-18	cattle	DW	N	N	N	N		N	N
DW-19	cattle	DW	N	P	P	N		N	N
DW-20	cattle	DW	N	P	N	N		N	N
DW-21	cattle	DW	N	P	N	N		N	N
DW-22	cattle	DW	N	N	N	N		N	N
DW-23	cattle	DW	N	N	N	N		N	N
DW-24	cattle	DW	N	N	N	N		N	N
DW-25	cattle	DW	N	P	N	N		N	P
DW-26	cattle	DW	N	N	N	N		N	N
DW-27	cattle	DW	N	P	N	N		N	N
DW-28	cattle	DW	N	P	N	N		N	N
DW-29	cattle	DW	N	P	N	N		N	N
DW-30	cattle	DW	N	P	N	N		N	P
DW-a	cattle	DW	N	N	N	N		N	P
DW-B	cattle	DW	N	P	N	N		N	N
DW-d	cattle	DW	N	P	N	N		N	N
DW-e	cattle	DW	N	P	N	N		N	N
DW-f	cattle	DW	N	N	N	N		N	N
DW-g	cattle	DW	N	P	N	N		N	N
DW-h	cattle	DW	N	P	N	N		N	N
DW-i	cattle	DW	N	N	N	N		N	N
DW-j	cattle	DW	N	N	N	N		N	N
DW	cattle	DW	N	N	N	N		N	N
DWY1	sheep	DW	N	P	P	N		N	P
DWY2	sheep	DW	N	N	P	N		N	N
DWY3	sheep	DW	N	N	P	N		N	N
DWY4	sheep	DW	N	N	P	N		N	N
DWY5	sheep	DW	P	P	P	N		N	P
DWY6	sheep	DW	N	P	P	N		N	N
DWY7	sheep	DW	N	P	P	N		N	N
DWY8	sheep	DW	N	P	P	N		N	N
1	sheep	DW	P	N	P	N		N	P
2	sheep	DW	N	N	P	N		N	N
3	sheep	DW	N	N	P	N		N	N
4	sheep	DW	N	N	P	N		N	N
5	sheep	DW	P	N	P	N		N	N
6	sheep	DW	N	P	P	N		N	N
7	sheep	DW	N	N	P	N		N	N
8	sheep	DW	N	N	P	N		N	N
9	sheep	DW	N	N	P	N		N	N
10	sheep	DW	N	N	P	N		N	N
11	sheep	DW	N	N	P	N		N	N
12	sheep	DW	N	N	P	N		N	N
13	sheep	DW	N	N	P	N		N	N
14	sheep	DW	P	N	P	N		N	N
15	sheep	DW	N	N	P	N		N	N
16	sheep	DW	N	N	P	N		N	N
17	sheep	DW	N	N	P	N		N	N
18	sheep	DW	N	N	P	N		N	N
19	sheep	DW	P	N	P	N		N	N
20	sheep	DW	N	N	P	N		N	N
21	sheep	DW	N	N	P	N		N	N
22	sheep	DW	P	N	P	N		N	N
